# Supplementary material for: Rapid Preparation of Electrocompetent Listeria monocytogenes and Enhancement of Transformation Efficiency with cAMP Supplementation
Source: J Food Prot. 2026 May;89(5):100753. doi: 10.1016/j.jfp.2026.100753 (PMC13095671; doi:10.1016/j.jfp.2026.100753)
Supplement: Supplementary Data 2 [file mmc2.xlsx]

## Sheet: Supp Table 1
Supplementary Table 1. Genomic characteristics of isolates used in this study.
Isolate/Strain IDa	Original nameb	Source	Country	Lineage	Clonal complex	Source Lab	BioSample	Assembly
241745	241745	Human	UK	II	CC121	UKHSAc	SAMN47319186	GCA_048630805.1
246242	246242	Food	UK	II	CC121	UKHSAc	SAMN47319184	GCA_048630495.1
246255	246255	Food	UK	II	CC121	UKHSAc	SAMN47319185	GCA_048631235.1
259390	259390	Food	UK	II	CC121	UKHSAc	SAMN47319187	GCA_048631255.1
396044	396044	Food	UK	II	CC121	UKHSAc	SAMN47319190	GCA_048630825.1
399454	399454	Human	UK	II	CC121	UKHSAc	SAMN47319188	GCA_048631585.1
754322	754322	Environmental	UK	II	CC121	UKHSAc	SAMN47319194	GCA_048630155.1
757923	757923	Food	UK	II	CC121	UKHSAc	SAMN47319193	GCA_048630515.1
02-5993	02-5993	Human	Canada	II	CC8	Public Health Agency of Canadad	SAMN07124746	GCA_002213545.1
08-5578	08-5578	Human	Canada	II	CC8	Public Health Agency of Canadad	SAMN02603776	GCA_000093125.2
08-6056	08-6056	Food	Canada	II	CC8	Public Health Agency of Canadad	SAMN07124748	GCA_002213585.1
10-0809	10-0809	Human	Canada	I	CC1	Public Health Agency of Canadad	SAMN07124730	GCA_002214065.1
10-0812	10-0812	Food	Canada	II	CC7	Public Health Agency of Canadad	SAMN07124733	GCA_002214125.1
10-0933	10-0933	Human	Canada	II	CC415	Public Health Agency of Canadad	SAMN07124737	GCA_002213845.1
10-4754	10-4754	Human	Canada	II	CC37	Public Health Agency of Canadad	SAMN07124735	GCA_002213805.1
10-4758	10-4758	Food	Canada	II	CC37	Public Health Agency of Canadad	SAMN07124736	GCA_002213825.1
88-1059	88-1059	Human	Canada	II	CC8	Public Health Agency of Canadad	SAMN02725206	GCA_003433535.1
BL07-029		Unknown	UK	II	CC14	IFR/Quadram Institute Bioscience	SAMN28229471	GCA_051799055.1
BL07-030		Unknown	UK	II	CC412	IFR/Quadram Institute Bioscience	SAMN28229472	GCA_051799465.1
BL07-031		Unknown	UK	II	CC739	IFR/Quadram Institute Bioscience	SAMN28229473	GCA_051798525.1
BL07-036		Unknown	UK	I	CC2	IFR/Quadram Institute Bioscience	SAMN28229478	GCA_051799045.1
BL07-039		Unknown	UK	II	CC9	IFR/Quadram Institute Bioscience	SAMN28229481	GCA_051798535.1
BL86-009	NCTC 10357	Unknown	UK	II	CC7	IFR/Quadram Institute Bioscience	SAMN28229342	GCA_051798095.1
BL86-010-A	NCTC 4885	Human	USA	I	CC1	IFR/Quadram Institute Bioscience	SAMN28229343	GCA_051798085.1
BL86-012	NCTC 5214	Animal	New Zealand	III	CC69	IFR/Quadram Institute Bioscience	SAMN28229344	GCA_051797655.1
BL86-016		Human	UK	I	CC2	IFR/Quadram Institute Bioscience	SAMN53623541	https://doi.org/10.5281/zenodo.18390987
BL87-009	F6861	Food	USA	I	CC1	IFR/Quadram Institute Bioscience	SAMN53623542	https://doi.org/10.5281/zenodo.18390987
BL87-014	F7059	Human	USA	I	CC1	IFR/Quadram Institute Bioscience	SAMN28229352	GCA_051797645.1
BL87-015	F7065	Human	USA	I	CC1	IFR/Quadram Institute Bioscience	SAMN28229353	GCA_051797255.1
BL87-016	F7075	Human	USA	I	CC1	IFR/Quadram Institute Bioscience	SAMN28229354	GCA_051797245.1
BL87-019		Food	UK	II	CC9	IFR/Quadram Institute Bioscience	SAMN28229355	GCA_051796835.1
BL87-025		Food	UK	I	CC3	IFR/Quadram Institute Bioscience	SAMN28229360	GCA_051796805.1
BL87-028-B		Food	UK	II	CC121	IFR/Quadram Institute Bioscience	SAMN49075021	GCA_051799475.1
BL87-035		Food	UK	I	CC1	IFR/Quadram Institute Bioscience	SAMN28229369	GCA_051796455.1
BL87-036		Food	UK	II	CC8	IFR/Quadram Institute Bioscience	SAMN28229370	GCA_051796445.1
BL87-038		Food	UK	II	CC9	IFR/Quadram Institute Bioscience	SAMN28229371	GCA_051796035.1
BL87-039		Food	UK	I	CC1	IFR/Quadram Institute Bioscience	SAMN28229372	GCA_051795985.1
BL87-056		Food	UK	I	CC1	IFR/Quadram Institute Bioscience	SAMN28229379	GCA_051795535.1
BL88-004		Food	UK	I	CC1	IFR/Quadram Institute Bioscience	SAMN28229385	GCA_051795505.1
BL88-005		Food	UK	I	CC1	IFR/Quadram Institute Bioscience	SAMN28229386	GCA_051795115.1
BL88-013		Food	UK	II	CC20	IFR/Quadram Institute Bioscience	SAMN28229392	GCA_051795105.1
BL88-014		Food	UK	II	CC20	IFR/Quadram Institute Bioscience	SAMN28229393	GCA_051794735.1
BL88-015		Food	UK	II	CC20	IFR/Quadram Institute Bioscience	SAMN28229394	GCA_051794725.1
BL88-019		Food	UK	II	CC412	IFR/Quadram Institute Bioscience	SAMN28229395	GCA_051794335.1
BL88-020		Food	UK	II	CC412	IFR/Quadram Institute Bioscience	SAMN28229396	GCA_051794305.1
BL88-021		Food	UK	II	CC412	IFR/Quadram Institute Bioscience	SAMN28229397	GCA_051793895.1
BL88-023-B		Food	UK	II	CC739	IFR/Quadram Institute Bioscience	SAMN28229400	GCA_051793885.1
BL88-029		Food	UK	II	CC739	IFR/Quadram Institute Bioscience	SAMN28229402	GCA_051793475.1
BL88-030		Food	UK	II	CC412	IFR/Quadram Institute Bioscience	SAMN28229403	GCA_051793425.1
BL88-034		Food	UK	I	CC2	IFR/Quadram Institute Bioscience	SAMN28229407	GCA_051793055.1
BL88-071	81-0507	Human	Canada	I	CC4	IFR/Quadram Institute Bioscience	SAMN28229421	GCA_051792995.1
BL88-072	81-0509	Human	Canada	I	CC1	IFR/Quadram Institute Bioscience	SAMN28229422	GCA_051792675.1
BL88-081	81-0590	Human	Canada	I	CC1	IFR/Quadram Institute Bioscience	SAMN28229430	GCA_051792625.1
BL88-097	81-0859	Human	Canada	I	CC2	IFR/Quadram Institute Bioscience	SAMN28229445	GCA_051792215.1
BL89-006	SLCC 2540	Human	USA	I	CC344	IFR/Quadram Institute Bioscience	SAMN28229451	GCA_051792165.1
BL89-010	ATCC 19116	Animal	UK	III	CC131	IFR/Quadram Institute Bioscience	SAMN28229455	GCA_051791815.1
BL89-012-B	ATCC 19118	Animal	UK	I	CC1	IFR/Quadram Institute Bioscience	SAMN28229458	GCA_051791765.1
BL89-013	SLCC 2482	Human	Unknown	I	CC3	IFR/Quadram Institute Bioscience	SAMN28229459	GCA_051791395.1
BL89-023		Food	The Netherlands	I	CC2	IFR/Quadram Institute Bioscience	SAMN28229463	GCA_051791365.1
BL89-035		Unknown	USA	I	CC2	IFR/Quadram Institute Bioscience	SAMN28229464	GCA_051790875.1
BL91-018		Food	UK	II	CC21	IFR/Quadram Institute Bioscience	SAMN28229465	GCA_051790825.1
BL91-019		Food	UK	II	CC31	IFR/Quadram Institute Bioscience	SAMN28229466	GCA_051790435.1
BL91-023	NCF-FIKK4	Food	USA	I	CC6	IFR/Quadram Institute Bioscience	SAMN28229467	GCA_051790405.1
BL91-024		Food	USA	I	CC191	IFR/Quadram Institute Bioscience	SAMN28229468	GCA_051790015.1
BL91-025	ATCC 19111	Animal	UK	II	CC7	IFR/Quadram Institute Bioscience	SAMN28229469	GCA_051789965.1
BL94-005	NCTC 9863	Human	UK	I	CC2	IFR/Quadram Institute Bioscience	SAMN28229470	GCA_051789525.1
aIsolate IDs with the prefix "BL" denote internal lab identifiers referring to the original curator of the collection, Dr. Barbara Lund, followed by the year of receipt, and the numerical order of storage
bStrain shared with IFR/Quadram Institute Bioscience for which an internal lab ID was assigned (Isolate column)
cStrain ID assigned by UKHSA, traced to SRA metadata in Bioproject PRJNA248549
dStrain ID assigned by Public Health Agency of Canada

## Sheet: Supp Table 2
Supplementary Table 2. Defense and antidefense elements in transformable vs. non-transformable L. monocytogenes strains.
Strain	Transformability	Defense system	Type	Activity
02-5993	No	AbiH	AbiH	Defense
		AbiU	AbiU	Defense
		Aca alone	Anti_CRISPR	Antidefense
		Aca alone	Anti_CRISPR	Antidefense
		RM Type I	RM	Defense
		RM Type II	RM	Defense
		RM Type III	RM	Defense
07-029	Yes	CAS Class1-Subtype-I-B	Cas	Defense
		Gabija	Gabija	Defense
		Hachiman	Hachiman	Defense
		Lamassu-Cap4 nuclease	Lamassu-Fam	Defense
07-030	Yes	CAS Class1-Subtype-I-B	Cas	Defense
		Hachiman	Hachiman	Defense
		RM Type II	RM	Defense
07-031	No	acriia1	Anti_CRISPR	Antidefense
		PD-T7-2	PD-T7-2	Defense
		RloC	RloC	Defense
		RM Type I	RM	Defense
		RM Type II	RM	Defense
07-036	Yes	AbiD	AbiD	Defense
		Aca alone	Anti_CRISPR	Antidefense
		Lamassu-Cap4 nuclease	Lamassu-Fam	Defense
		RM Type I	RM	Defense
		RM Type II	RM	Defense
		RM Type II	RM	Defense
		RM Type IIG	RM	Defense
07-039	Yes	AbiH	AbiH	Defense
		AbiH	AbiH	Defense
		Aca alone	Anti_CRISPR	Antidefense
		MazEF	MazEF	Defense
08-5578	Yes	AbiH	AbiH	Defense
		AbiU	AbiU	Defense
		Aca alone	Anti_CRISPR	Antidefense
		Aca alone	Anti_CRISPR	Antidefense
		PD-T7-2	PD-T7-2	Defense
		RM Type I	RM	Defense
		RM Type II	RM	Defense
		RM Type III	RM	Defense
08-6056	Yes	AbiH	AbiH	Defense
		AbiU	AbiU	Defense
		Aca alone	Anti_CRISPR	Antidefense
		Aca alone	Anti_CRISPR	Antidefense
		RM Type I	RM	Defense
		RM Type II	RM	Defense
		RM Type III	RM	Defense
10-0809	No	Abi2	Abi2	Defense
		AbiD	AbiD	Defense
		DRT 2	DRT	Defense
		Lamassu-Cap4 nuclease	Lamassu-Fam	Defense
		RloC	RloC	Defense
		RM Type II	RM	Defense
10-0812	No	acriia1	Anti_CRISPR	Antidefense
		acriia2	Anti_CRISPR	Antidefense
		CAS Class2-Subtype-II-A	Cas	Defense
		RM Type I	RM	Defense
		RM Type II	RM	Defense
		TIR-IV	TIR-IV	Defense
10-0933	No	CAS Class2-Subtype-II-A	Cas	Defense
		RM Type I	RM	Defense
10-4754	Yes	acriia1	Anti_CRISPR	Antidefense
		acriia2	Anti_CRISPR	Antidefense
		acriia3	Anti_CRISPR	Antidefense
		RM Type I	RM	Defense
		RM Type II	RM	Defense
10-4758	Yes	acriia1	Anti_CRISPR	Antidefense
		acriia2	Anti_CRISPR	Antidefense
		acriia3	Anti_CRISPR	Antidefense
		RM Type I	RM	Defense
		RM Type II	RM	Defense
88-1059	No	AbiH	AbiH	Defense
		AbiU	AbiU	Defense
		Aca alone	Anti_CRISPR	Antidefense
		Aca alone	Anti_CRISPR	Antidefense
		RM Type I	RM	Defense
		RM Type II	RM	Defense
		RM Type III	RM	Defense
BL86-009	Yes	CAS Class2-Subtype-II-A	Cas	Defense
		RM Type I	RM	Defense
		TIR-IV	TIR-IV	Defense
BL86-010	Yes	Abi2	Abi2	Defense
		DRT 2	DRT	Defense
		Lamassu-Cap4 nuclease	Lamassu-Fam	Defense
		RloC	RloC	Defense
		RM Type II	RM	Defense
BL86-012	No	Abi2	Abi2	Defense
		AbiH	AbiH	Defense
		acriia1	Anti_CRISPR	Antidefense
		acriia2	Anti_CRISPR	Antidefense
		acriia3	Anti_CRISPR	Antidefense
		acriia4	Anti_CRISPR	Antidefense
		CAS Class1-Subtype-I-B	Cas	Defense
		Dodola	Dodola	Defense
		DRT 2	DRT	Defense
		RM Type II	RM	Defense
BL86-016	Yes	AbiD	AbiD	Defense
		DS-6	DS-6	Defense
		Lamassu-Cap4 nuclease	Lamassu-Fam	Defense
		RM Type I	RM	Defense
		RM Type II	RM	Defense
		RM Type II	RM	Defense
		RM Type II	RM	Defense
		RM Type IIG	RM	Defense
BL87-009	Yes	Abi2	Abi2	Defense
		DRT 2	DRT	Defense
		RloC	RloC	Defense
		RloC	RloC	Defense
		RM Type II	RM	Defense
BL87-014	Yes	AbiD	AbiD	Defense
		DS-6	DS-6	Defense
		Lamassu-Cap4 nuclease	Lamassu-Fam	Defense
		RM Type I	RM	Defense
		RM Type II	RM	Defense
		RM Type II	RM	Defense
		RM Type II	RM	Defense
		RM Type IIG	RM	Defense
BL87-015	Yes	Abi2	Abi2	Defense
		DRT 2	DRT	Defense
		RloC	RloC	Defense
		RM Type II	RM	Defense
BL87-016	Yes	Abi2	Abi2	Defense
		DRT 2	DRT	Defense
		RloC	RloC	Defense
		RM Type II	RM	Defense
BL87-019	No	AbiH	AbiH	Defense
		AbiH	AbiH	Defense
		Aca alone	Anti_CRISPR	Antidefense
		RM Type IIG	RM	Defense
BL87-025	Yes	AbiP2	AbiP2	Defense
		AbiU	AbiU	Defense
		acriia1	Anti_CRISPR	Antidefense
		acriia2	Anti_CRISPR	Antidefense
		CAS Class1-Subtype-I-B	Cas	Defense
		CAS Class2-Subtype-II-A	Cas	Defense
		Lamassu-Hypothetical	Lamassu-Fam	Defense
		MazEF	MazEF	Defense
		PD-T7-2	PD-T7-2	Defense
		RM Type II	RM	Defense
		RM Type IIG	RM	Defense
		Tiamat	Tiamat	Defense
BL87-028-B	Yes	AbiH	AbiH	Defense
		AbiH	AbiH	Defense
		Aca alone	Anti_CRISPR	Antidefense
		Lamassu-Hypothetical	Lamassu-Fam	Defense
		MazEF	MazEF	Defense
		PD-T7-2	PD-T7-2	Defense
		RM Type IIG	RM	Defense
		Tiamat	Tiamat	Defense
BL87-035	Yes	arda ardu	Anti_RM	Antidefense
		DRT 2	DRT	Defense
		RloC	RloC	Defense
		RM Type II	RM	Defense
BL87-036	Yes	AbiH	AbiH	Defense
		AbiU	AbiU	Defense
		Aca alone	Anti_CRISPR	Antidefense
		MazEF	MazEF	Defense
		PD-T7-2	PD-T7-2	Defense
		RM Type I	RM	Defense
		RM Type IIG	RM	Defense
		RM Type III	RM	Defense
BL87-038	Yes	AbiH	AbiH	Defense
		AbiH	AbiH	Defense
		RM Type IIG	RM	Defense
BL87-039	Yes	DRT 2	DRT	Defense
		RloC	RloC	Defense
		RM Type II	RM	Defense
BL87-056	Yes	DRT 2	DRT	Defense
		RloC	RloC	Defense
		RM Type II	RM	Defense
		RM Type II	RM	Defense
BL88-004	Yes	Abi2	Abi2	Defense
		DRT 2	DRT	Defense
		RloC	RloC	Defense
		RM Type II	RM	Defense
BL88-005	Yes	Abi2	Abi2	Defense
		DRT 2	DRT	Defense
		RloC	RloC	Defense
		RM Type II	RM	Defense
BL88-013	Yes	AbiJ	AbiJ	Defense
		acriia1	Anti_CRISPR	Antidefense
		acriia2	Anti_CRISPR	Antidefense
		acriia3	Anti_CRISPR	Antidefense
		arda ardu	Anti_RM	Antidefense
		Retron III	Retron	Defense
		RM Type II	RM	Defense
BL88-014	Yes	AbiJ	AbiJ	Defense
		acriia1	Anti_CRISPR	Antidefense
		acriia2	Anti_CRISPR	Antidefense
		acriia3	Anti_CRISPR	Antidefense
		arda ardu	Anti_RM	Antidefense
		Retron III	Retron	Defense
		RM Type II	RM	Defense
BL88-015	Yes	AbiJ	AbiJ	Defense
		Retron III	Retron	Defense
		RM Type II	RM	Defense
BL88-019	Yes	CAS Class1-Subtype-I-B	Cas	Defense
		Hachiman	Hachiman	Defense
		RM Type II	RM	Defense
BL88-020	Yes	CAS Class1-Subtype-I-B	Cas	Defense
		Hachiman	Hachiman	Defense
		RM Type II	RM	Defense
BL88-021	Yes	CAS Class1-Subtype-I-B	Cas	Defense
		Hachiman	Hachiman	Defense
		RM Type II	RM	Defense
BL88-023B	Yes	acriia1	Anti_CRISPR	Antidefense
		RloC	RloC	Defense
		RM Type I	RM	Defense
		RM Type II	RM	Defense
BL88-029	Yes	acriia1	Anti_CRISPR	Antidefense
		PD-T7-2	PD-T7-2	Defense
		RloC	RloC	Defense
		RM Type I	RM	Defense
		RM Type II	RM	Defense
BL88-030	Yes	CAS Class1-Subtype-I-B	Cas	Defense
		Hachiman	Hachiman	Defense
		RM Type II	RM	Defense
BL88-034	Yes	AbiD	AbiD	Defense
		Lamassu-Cap4 nuclease	Lamassu-Fam	Defense
		PD-T7-2	PD-T7-2	Defense
		RM Type I	RM	Defense
		RM Type II	RM	Defense
		RM Type II	RM	Defense
		RM Type II	RM	Defense
		RM Type II	RM	Defense
		RM Type IIG	RM	Defense
BL88-071	Yes	DRT 2	DRT	Defense
		Lamassu-Cap4 nuclease	Lamassu-Fam	Defense
		PARIS I	Paris	Defense
		RM Type I	RM	Defense
		RM Type II	RM	Defense
BL88-072	Yes	Abi2	Abi2	Defense
		AbiD	AbiD	Defense
		DRT 2	DRT	Defense
		Lamassu-Cap4 nuclease	Lamassu-Fam	Defense
		RloC	RloC	Defense
		RM Type II	RM	Defense
BL88-081	Yes	Abi2	Abi2	Defense
		AbiD	AbiD	Defense
		DRT 2	DRT	Defense
		Lamassu-Cap4 nuclease	Lamassu-Fam	Defense
		RloC	RloC	Defense
		RM Type II	RM	Defense
BL88-097	Yes	AbiD	AbiD	Defense
		Aca alone	Anti_CRISPR	Antidefense
		Lamassu-Cap4 nuclease	Lamassu-Fam	Defense
		RM Type I	RM	Defense
		RM Type II	RM	Defense
		RM Type II	RM	Defense
		RM Type IIG	RM	Defense
BL89-006	No	AbiD	AbiD	Defense
		AbiP2	AbiP2	Defense
		Aca alone	Anti_CRISPR	Antidefense
		CAS Class2-Subtype-II-A	Cas	Defense
		UG17	All_UG	Defense
BL89-010	Yes	AbiP2	AbiP2	Defense
		Gabija	Gabija	Defense
		RM Type II	RM	Defense
BL89-012B	Yes	DRT 2	DRT	Defense
		Lamassu-Cap4 nuclease	Lamassu-Fam	Defense
		RloC	RloC	Defense
		RM Type II	RM	Defense
BL89-013	Yes	AbiP2	AbiP2	Defense
		AbiU	AbiU	Defense
		acriia1	Anti_CRISPR	Antidefense
		acriia2	Anti_CRISPR	Antidefense
		acriia3	Anti_CRISPR	Antidefense
		CAS Class1-Subtype-I-B	Cas	Defense
		CAS Class2-Subtype-II-A	Cas	Defense
		MazEF	MazEF	Defense
		PD-T7-2	PD-T7-2	Defense
		RM Type II	RM	Defense
BL89-023	Yes	AbiD	AbiD	Defense
		DS-6	DS-6	Defense
		Lamassu-Cap4 nuclease	Lamassu-Fam	Defense
		RM Type I	RM	Defense
		RM Type II	RM	Defense
		RM Type II	RM	Defense
		RM Type II	RM	Defense
		RM Type IIG	RM	Defense
BL89-035	Yes	AbiD	AbiD	Defense
		Aca alone	Anti_CRISPR	Antidefense
		Lamassu-Cap4 nuclease	Lamassu-Fam	Defense
		RM Type I	RM	Defense
		RM Type II	RM	Defense
		RM Type II	RM	Defense
		RM Type II	RM	Defense
		RM Type IIG	RM	Defense
BL91-018	Yes	AbiH	AbiH	Defense
		AbiH	AbiH	Defense
		Aca alone	Anti_CRISPR	Antidefense
		acriia1	Anti_CRISPR	Antidefense
		acriia2	Anti_CRISPR	Antidefense
		acriia3	Anti_CRISPR	Antidefense
		CAS Class1-Subtype-I-B	Cas	Defense
		PD-T4-9	PD-T4-9	Defense
		TIR-IV	TIR-IV	Defense
BL91-019	Yes	AbiD	AbiD	Defense
		AbiH	AbiH	Defense
		Aca alone	Anti_CRISPR	Antidefense
		Aca alone	Anti_CRISPR	Antidefense
		acriia1	Anti_CRISPR	Antidefense
		acriia2	Anti_CRISPR	Antidefense
		arda ardu	Anti_RM	Antidefense
		CAS Class1-Subtype-I-B	Cas	Defense
		DS-6	DS-6	Defense
		Hna	Hna	Defense
		RM Type I	RM	Defense
BL91-023	No	dam	Anti_RM	Antidefense
		Retron I C	Retron	Defense
		RM Type II	RM	Defense
		RosmerTA	RosmerTA	Defense
BL91-024	No	AbiD	AbiD	Defense
		acriia1	Anti_CRISPR	Antidefense
		acriia1	Anti_CRISPR	Antidefense
		acriia16	Anti_CRISPR	Antidefense
		acriia2	Anti_CRISPR	Antidefense
		RM Type I	RM	Defense
		RM Type I	RM	Defense
		RM Type II	RM	Defense
BL91-025	Yes	acriia1	Anti_CRISPR	Antidefense
		acriia2	Anti_CRISPR	Antidefense
		acriia3	Anti_CRISPR	Antidefense
		CAS Class2-Subtype-II-A	Cas	Defense
		RM Type I	RM	Defense
		TIR-IV	TIR-IV	Defense
BL94-005	Yes	arda ardu	Anti_RM	Antidefense
		Lamassu-Cap4 nuclease	Lamassu-Fam	Defense
		RM Type I	RM	Defense
		RM Type II	RM	Defense
		RM Type IIG	RM	Defense
399454	Yes	CAS Class1-Subtype-I-B	Cas	Defense
		CAS Class2-Subtype-II-A	Cas	Defense
		Lamassu-Hypothetical	Lamassu-Fam	Defense
		RM Type II	RM	Defense
241745	Yes	CAS Class1-Subtype-I-B	Cas	Defense
		CAS Class2-Subtype-II-A	Cas	Defense
		Lamassu-Hypothetical	Lamassu-Fam	Defense
		MazEF	MazEF	Defense
		RM Type II	RM	Defense
246242	Yes	-	-	-
396044	Yes	acriia1	Anti_CRISPR	Antidefense
		CAS Class1-Subtype-I-B	Cas	Defense
		CAS Class2-Subtype-II-A	Cas	Defense
		Lamassu-Hypothetical	Lamassu-Fam	Defense
		MazEF	MazEF	Defense
		RM Type II	RM	Defense
246255	Yes	CAS Class1-Subtype-I-B	Cas	Defense
		CAS Class2-Subtype-II-A	Cas	Defense
		Lamassu-Hypothetical	Lamassu-Fam	Defense
		MazEF	MazEF	Defense
		RM Type II	RM	Defense
259390	Yes	Aca alone	Anti_CRISPR	Antidefense
		acriia1	Anti_CRISPR	Antidefense
		acriia4	Anti_CRISPR	Antidefense
		CAS Class1-Subtype-I-B	Cas	Defense
		CAS Class2-Subtype-II-A	Cas	Defense
		MazEF	MazEF	Defense
		RM Type II	RM	Defense
754322	Yes	AbiN	AbiN	Defense
		Aca alone	Anti_CRISPR	Antidefense
		acriia1	Anti_CRISPR	Antidefense
		acriia1	Anti_CRISPR	Antidefense
		acriia1	Anti_CRISPR	Antidefense
		acriia2	Anti_CRISPR	Antidefense
		acriia2	Anti_CRISPR	Antidefense
		acriia3	Anti_CRISPR	Antidefense
		acriia4	Anti_CRISPR	Antidefense
		CAS Class1-Subtype-I-B	Cas	Defense
		CAS Class2-Subtype-II-A	Cas	Defense
		MazEF	MazEF	Defense
		RM Type II	RM	Defense
757923	Yes	CAS Class1-Subtype-I-B	Cas	Defense
		CAS Class2-Subtype-II-A	Cas	Defense
		Lamassu-Hypothetical	Lamassu-Fam	Defense
		MazEF	MazEF	Defense
		RM Type II	RM	Defense

## Sheet: Supp Table 3
Supplementary Table 3. Defense and antidefense system associations in transformable and non-transformable L. monocytogenes isolates.
Defense system	Transformable		Non-transformable		Welch’s t-test		Mann–Whitney U test
	Mean	Standard Deviation	Mean	Standard Deviation	t statistic	p-value	U statistic	p-value
Abi2	0.148148	0.358935	0.181818	0.40452	-0.356369	0.723459	300	0.509512
AbiD	0.185185	0.391741	0.272727	0.467099	-0.76679	0.449546	281	0.471611
AbiH	0.148148	0.358935	0.363636	0.505515	-1.58301	0.120784	230	0.188031
AbiN	0.0185185	0.135802	0	0	0.586302	0.563424	343	0.509512
AbiP2	0.0555556	0.229416	0.0909091	0.301511	-0.456684	0.651135	294	0.42688
AbiU	0.0925926	0.292313	0.181818	0.40452	-0.82704	0.416678	277	0.386743
All_UG	0	0	0.0909091	0.301511	-1	0.341339	270	0.029708
Anti_CRISPR	0.962963	1.56567	1.54545	1.43971	-1.2046	0.246717	205	0.0799464
Anti_RM	0.0925926	0.292313	0.0909091	0.301511	0.0142213	0.988709	313	0.294645
Cas	0.351852	0.634224	0.363636	0.505515	-0.0699012	0.944508	297	0.32226
Dodola	0	0	0.0909091	0.301511	-1	0.341339	270	0.029708
DRT	0.240741	0.430863	0.181818	0.40452	0.443309	0.659268	327.5	0.228498
Gabija	0.037037	0.188982	0	0	1.19576	0.236833	358	0.682278
Hachiman	0.111111	0.317034	0	0	1.60563	0.11348	377	0.702771
Hna	0.0185185	0.135802	0	0	0.586302	0.563424	343	0.682278
Lamassu-Fam	0.388889	0.49213	0.0909091	0.301511	2.63828	0.0148322	385.5	0.0603223
MazEF	0.203704	0.406376	0	0	3.68011	0.000543355	451	0.507346
Paris	0.0185185	0.135802	0	0	0.586302	0.563424	343	0.682278
PD-T4-9	0.0185185	0.135802	0	0	0.586302	0.563424	343	0.682278
PD-T7-2	0.12963	0.339737	0.0909091	0.301511	0.417552	0.67816	332.5	0.233334
Retron	0.0555556	0.229416	0.0909091	0.301511	-0.456684	0.651135	294	0.224913
RloC	0.259259	0.442386	0.181818	0.40452	0.518981	0.607223	329.5	0.196881
RM	0.944444	1.21678	0.909091	1.22165	0.0909573	0.927853	301.5	0.434692
RosmerTA	0	0	0.0909091	0.301511	-1	0.341339	270	0.029708
Tiamat	0.037037	0.188982	0	0	1.19576	0.236833	358	0.702771
TIR-IV	0.0555556	0.229416	0.0909091	0.301511	-0.456684	0.651135	294	0.224913

## Sheet: Supp Table 4
Supplementary Table 4. Network statistics for defense and antidefense system co-occurrence in transformable and non-transformable L. monocytogenes strains.
Metric / Network Type	Non-transformable	Transformable	Difference (transformable − non-transformable)	P-Value (bootstrap)
Density	0.333	0.367	0.034	1
Nodes	13	29	—	—
Edges	26	149	—	—
Average Clustering Coefficient	0.322	0.221	−0.101	0.35
Modularity	0.447	0.4	−0.047	0.28
